# Supplementary material for: Effectiveness and Safety of Different Treatment Modalities for Patients Older Than 60 Years with Distal Radius Fracture: A Network Meta-Analysis of Clinical Trials
Source: Int J Environ Res Public Health. 2023 Feb 19;20(4):3697. doi: 10.3390/ijerph20043697 (PMC9965012; doi:10.3390/ijerph20043697)
Supplement: Supplementary file 1 [file ijerph-20-03697-s001.zip]

Archive with 10 entries (10 files):
- Figures S1 to S3. Network plot.pdf
- Figures S4 to S7. Funnel plot.pdf
- Table S1. Supplemental PRISMA NMA Checklist.pdf
- Table S2. Supplemental search strategy.pdf
- Table S3. Excluded studies.pdf
- Table S4. Characteristics studies.pdf
- Table S5. Subgroup analyses of different treatment modalities on functional outcomes, by time of follow-up..pdf
- Table S6. Subgroup analyses of different treatment modalities on clinical complications, by time of follow-up..pdf
- Table S7. Subgroup analyses of different treatment modalities on functional outcomes, by type of DRF.pdf
- Table S8. Subgroup analyses of different treatment modalities on clinical complications, by type of DRF..pdf
